# Supplementary material for: Professional Care Team Burden (PCTB) scale – reliability, validity and factor analysis
Source: Health Qual Life Outcomes. 2015 Feb 7;13:17. doi: 10.1186/s12955-014-0199-8 (PMC4340099; doi:10.1186/s12955-014-0199-8)
Supplement: Additional file 1: — Professional Care Team Burden Scale (PCTB) – 10 item version (German). [file 12955_2014_199_MOESM1_ESM.xlsx]

## Sheet: Tabelle1
Item	factor
	1	2	3
	„structural“	„objective“	„subjective“
(3) My work performance is respected by my colleagues.	0.699	0.159	0.199
(6) I can discuss work related issues with my colleagues.	0.796	0.072	-0.002
(7) The feel that the contact with my superiors is good.	0.733	0.101	0.216
(8) I can participate in organizing the daily routine in my organization.	0.812	0.179	0.067
(10) The loss of ability to communicate in persons with dementia bothers me.*	0.1	0.779	0.168
(11) I can manage behaviours resulting from disorientation in persons with dementia.	0.197	0.71	0.215
(12) Difficult behaviours (Aggression, Wandering) of persons with dementia are difficult to bear.*	0.142	0.815	-0.039
(17) I can handle constructive critique.	0.163	0.073	0.685
(18) I can keep personal problems out of my daily work routine.	0.046	0.39	0.602
(19) My personal life/family environment is supportive and is able to unburden me.	0.124	0.021	0.79
Table 4. Results of the VARIMAX rotated factor loading matrix for the PCTB**

## Sheet: Tabelle2
No.	Item	strongly	disagree	neutral	agree	strongly
		disagree				agree
1	My work performance is respected by my colleagues.
2	I can discuss work related issues with my colleagues.
3	The contact with my superiors is good.
4	I can participate in organizing the daily routine in my organization.
5	The loss of ability to communicate in persons with dementia bothers me *.
6	I can manage behaviours resulting from disorientation in persons with dementia.
7	Difficult behaviours (Aggression, Wandering) of persons with dementia are difficult to bear.*
8	I can handle constructive critique.
9	I can keep personal problems out of my daily work routine.
10	My personal life/family environment is supportive and is able to unburden me.

## Sheet: Tabelle3
	Professional Care Team Burden Scale (PCTB) – 10 item version (German)
Nr.	Item	Stimmt nicht	Stimmt wenig	Stimmt mittelmäßig	Stimmt ziemlich	Stimmt sehr
1	Meine Leistungen werden bei den Arbeitskollegen wertgeschätzt.
2	Ich kann mit mit meinen Kollegen meinen Vorstellungen entsprechend austauschen und beraten.
3	Ich empfinde den Kontakt zu den Vorgesetzten als gut.
4	Ich habe Mitspracherecht und Gestaltungsmöglihckeiten in meinem Arbeitsalltag.
5	Ich empfinde den Verlust der Kommunikationsfähigkeit der Personen mit Demenz als belastend.*
6	Mit dem desorientierten Verhalten der Personen mit Demenz komme ich zurecht.
7	Schwierige Verhaltensweisen (Aggression, Weglaufen etc.) der Person mit Demenz sind für mich schwer zu ertragen.*
8	Ich kann konstruktive Kritik aushalten.
9	Es gelingt mir, persönliche Probleme aus dem beruflichen Arbeitsbereich herauszuhalten.
10	Mein persönliches/familiäres Umfeld unterstützt und entlastet mich.
	*Negativ gepolte Items
